# Supplementary material for: A Novel Function for Arabidopsis CYCLASE1 in Programmed Cell Death Revealed by Isobaric Tags for Relative and Absolute Quantitation (iTRAQ) Analysis of Extracellular Matrix Proteins
Source: Mol Cell Proteomics. 2015 Apr 10;14(6):1556–68. doi: 10.1074/mcp.M114.045054 (PMC4458720; doi:10.1074/mcp.M114.045054)
Supplement: Supplemental Data [file supp_M114.045054_mcp.M114.045054-1.xls]

## Sheet: Sheet1
Table S1. Details of proteins whose response to SA was attenuated by exogenous ATP. AGI = Arabidopsis gene identier; pep. nr. = number of unique peptides
identified; prec. z = precursor ion charge; m/z = mass to charge ratio; pep. Mod. = peptide modofocations; pep. Score = ProteinPilot peptide score; pep. q. = number of peptides quantified.
AGI		Pep.	Seq.	Pep.		Prec.	m/z	Pep.	Pep.
Code	Protein name	nr.	coverage	q.	Sequenced peptides	z	ratio	mod.	score
At5g67360	Cucumisin-like serine protease (ARA12)	10	0.289	8	AAGGVGMILANTAANGEELVADAHLLPATTVGEK	4	888.457	iTRAQ4plex@N-term; Deamidated(N)@15; iTRAQ4plex(K)@34	15
					AIADNVNVLSMSLGGGMSDYYR	3	826.403	iTRAQ4plex@N-term	14
					DDDGHGTHTSSTAAGSVVEGASLLGYASGTAR	4	834.691	iTRAQ4plex@N-term; iTRAQ4plex(T)@12	17
					DGKPLLDIATGK	3	554.032	iTRAQ4plex@N-term; iTRAQ4plex(K)@3; iTRAQ4plex(K)@12	14
					DGVAIGAFAAMER	2	726.366	iTRAQ4plex@N-term	20
					GPNSITPNILKPDLIAPGVNILAAWTGAAGPTGLASDSR	4	1029.59	iTRAQ4plex@N-term; iTRAQ4plex(K)@11; Deamidated(N)@20	16
					GYESTMGPIDESK	2	851.381	iTRAQ4plex@N-term; iTRAQ4plex(K)@13	14
					ISVEPAVLNFK	2	752.916	iTRAQ4plex@N-term; iTRAQ4plex(K)@11	16
					PNPTASISILGTVVGVKPSPVVAAFSSR	3	965.896	No iTRAQ4plex@N-term; iTRAQ4plex(K)@17	15
					SYSDEGFGPIPSSWK	2	972.959	iTRAQ4plex@N-term; iTRAQ4plex(K)@15	20
At1g32960	Subtilase family protein SBT3.3	6	0.121	4	AAGGLGLIISR	2	514.309	No iTRAQ4plex@N-term	15
					DFDGHGTHVASIAGGSFVPNVSYK	4	688.346	iTRAQ4plex@N-term; iTRAQ4plex(K)@24	14
					GPNSMSPAILKPDIAAPGVR	4	570.574	iTRAQ4plex@N-term; iTRAQ4plex(K)@11	14
					TDPFGEQIFAEGSSR	2	820.876	No iTRAQ4plex@N-term	18
					YFINGFLAENK	2	802.912	iTRAQ4plex@N-term; Deamidated(N)@4; iTRAQ4plex(K)@11	15
					TVTNVGLVDSVYK	3	561.657	iTRAQ4plex@N-term; iTRAQ4plex(K)@13	13
At5g19120	Aspartyl protease family protein	5	0.168	5	DLPTGQYLAQIR	2	759.914	iTRAQ4plex@N-term	17
					GLASGAQGVMGLGR	2	709.395	iTRAQ4plex@N-term	22
					NLMVDVGGGVR	2	630.845	iTRAQ4plex@N-term	15
					SVEEVFGVAASR	2	697.871	iTRAQ4plex@N-term	15
					AQISLPSQLAAETNER	3	624.68	iTRAQ4plex@N-term	13
At2g05920	Subtilase family protein	12	0.363	12	AEFGSITWSNPQHEVR	3	668.008	iTRAQ4plex@N-term	14
					AILDGVDVLSLSLGGGSAPYYR	3	789.768	iTRAQ4plex@N-term	16
					ASVANVAPWVMTVGAGTLDR	3	720.384	iTRAQ4plex@N-term	16
					DLGSSSNGVIIGVLDTGVWPESR	3	835.102	iTRAQ4plex@N-term; Deamidated(N)@7	15
					DTIAIGAFSAMER	2	763.379	iTRAQ4plex@N-term	18
					GFQMASGGGFSSK	3	516.927	iTRAQ4plex@N-term; iTRAQ4plex(K)@13	14
					GTVLDVKPSPVVAAFSSR	4	530.305	iTRAQ4plex@N-term; iTRAQ4plex(K)@7	15
					SPVAFSWNR	2	604.311	iTRAQ4plex@N-term	14
					VTVNGAPSVGISVKPSK	4	519.075	iTRAQ4plex@N-term; Deamidated(N)@4; iTRAQ4plex(K)@14; iTRAQ4plex(K)@17	15
					WKGECESGSDFDSK	3	684.989	iTRAQ4plex@N-term; iTRAQ4plex(K)@2; Methylthio(C)@5; iTRAQ4plex(K)@14	14
					GVFVSCSAGNSGPTR	2	815.382	iTRAQ4plex@N-term; Methylthio(C)@6; Deamidated(N)@10	13
					ALSPGLVYDISTEEYIR	3	690.699	iTRAQ4plex@N-term	13
At3g54400	Aspartyl protease family protein	4	0.268	4	AIVQSPTYIVR	2	695.924	iTRAQ4plex@N-term	14
					ASGTSLPAQGLMGLGR	2	830.44	iTRAQ4plex@N-term	17
					LVEPAYVAVR	2	630.875	iTRAQ4plex@N-term	14
					SSLYYVNLVGIR	2	764.432	iTRAQ4plex@N-term	18
At3g61820	Aspartyl protease family protein	4	0.143	4	ATGNGGVIIDSGTSVTR	3	583.992	iTRAQ4plex@N-term; Deamidated(N)@4	17
					LDATGNGGVIIDSGTSVTR	3	660.014	iTRAQ4plex@N-term; Deamidated(N)@6	15
					TAGGFSGAVISGLSQGSGEYFMR	3	808.38	iTRAQ4plex@N-term	17
					VDHVPLGCGHDNEGLFVGAAGLLGLGR	4	716.423	iTRAQ4plex@N-term; Methylthio(C)@8	14
At4g20830	FAD-binding Berberine family protein	5	0.111	5	ASVVALFLGR	2	588.864	iTRAQ4plex@N-term	15
					LVPVPSVVTVFR	2	728.946	iTRAQ4plex@N-term	15
					SPQSQITDNVFSQTNPAFSSVLR	3	889.793	iTRAQ4plex@N-term	16
					TAVDPGNFFR	2	634.33	iTRAQ4plex@N-term	14
					EFPELGLK	2	610.853	iTRAQ4plex@N-term; iTRAQ4plex(K)@8	13
At5g05340	Peroxidase 52	10	0.475	9	ASGSGDGNLAPLDVTTAASFDNNYFK	3	974.824	iTRAQ4plex@N-term; iTRAQ4plex(K)@26	15
					DMVALSGAHTIGQSR	2	784.914	Delta:H(2)C(2)@N-term	16
					GFNVIDNIK	2	654.388	iTRAQ4plex@N-term; iTRAQ4plex(K)@9	14
					GLLHSDQVLFNGGSTDSIVR	2	1130.6	iTRAQ4plex@N-term; Deamidated(N)@11	20
					GYSNNPSSFNSDFTAAMIK	2	1170.55	iTRAQ4plex@N-term; Deamidated(N)@10; iTRAQ4plex(K)@19	15
					IPAPTSSLSQLISSFSAVGLSTR	3	821.795	iTRAQ4plex@N-term	17
					MGDISPLTGSSGEIR	2	832.444	iTRAQ4plex@N-term	20
					SNIPAPTSSLSQLISSFSAVGLSTR	3	888.466	iTRAQ4plex@N-term	17
					TASQAAANSNIPAPTSSLSQLISSFSAVGLSTR	3	1127.24	iTRAQ4plex@N-term; Deamidated(Q)@20	20
					ACPGVVSCADILAIAAR	3	591.321	iTRAQ4plex@N-term; No Methylthio(C)@2; Ser->Oxoalanine(S)@7; No Methylthio(C)@8	17
At5g19880	Peroxidase superfamily protein	1	0.0699	1	GVIESDQILFSSTGAPTVSLVNR	3	845.45	iTRAQ4plex@N-term	14
At5g21105	L-Ascorbate oxidase	4	0.084	4	LILLNTQNLIDGYTK	2	1004.08	iTRAQ4plex@N-term; iTRAQ4plex(K)@15	16
					LSSTTALASLNLAVQGHK	3	700.395	iTRAQ4plex@N-term; iTRAQ4plex(K)@18	15
					NTAILYPYGWTAIR	3	595.305	iTRAQ4plex@N-term; Deamidated(N)@1	14
					RLILLNTQNLIDGYTK	3	721.76	iTRAQ4plex@N-term; iTRAQ4plex(K)@16	15
At5g44390	FAD-binding Berberine family protein	4	9.2	4	ASMGEDLFWAIR	2	770.387	iTRAQ4plex@N-term	16
					KPIPVLGLEGMFK	3	621.055	iTRAQ4plex@N-term; iTRAQ4plex(K)@1; iTRAQ4plex(K)@13	14
					VDPDNFFR	2	577.28	iTRAQ4plex@N-term	13
					LLEEDAALVIWTPYGGK	3	721.736	iTRAQ4plex@N-term; iTRAQ4plex(K)@17	13
At5g64120	Peroxidase 71	13	56.4	11	DTVILTQGTGWQVPTGR	2	987.019	iTRAQ4plex@N-term	16
					FSALGLNTR	2	562.316	iTRAQ4plex@N-term; Deamidated(N)@7	14
					GVLQSDQVLWTDPATRPIVQQLMAPR	4	766.683	iTRAQ4plex@N-term	15
					IGFYLTTCPR	2	680.851	iTRAQ4plex@N-term; Methylthio(C)@8	15
					MHFHDCFVQGCDGSILISGANTER	3	927.102	iTRAQ4plex@N-term; No Methylthio(C)@6; Oxidation(F)@7; No Methylthio(C)@11; Dehydrated(D)@12	17
					MSNIGVVTGANGEIR	2	767.874	No iTRAQ4plex@N-term; Oxidation(N)@3; Deamidated(N)@11	15
					PATRPIVQQLMAPR	2	789.424	No iTRAQ4plex@N-term	17
					STFNVEFAR	2	607.82	iTRAQ4plex@N-term	14
					TAGPNLNLQGFEVIDNAK	3	730.414	iTRAQ4plex@N-term; iTRAQ4plex(K)@18	15
					VDLDTGSGSTWDTSYYNNLSR	2	1248.05	iTRAQ4plex@N-term	20
					VSLASNANNLPGPR	2	777.442	iTRAQ4plex@N-term	21
					TQLEAACPGVVSCADILALAAR	3	804.386	iTRAQ4plex@N-term; Methylthio(C)@7; Methylthio(C)@13	14
					PGVVSCADILALAAR	2	814.456	iTRAQ4plex@N-term; Dehydrated(S)@5; Methylthio(C)@6	14
At5g51480	SKU5 similar 2	2	0.039	2	WYLGQETYMR	2	745.847	iTRAQ4plex@N-term	13
					ASGGFGALIINNR	2	717.865	iTRAQ4plex@N-term; Deamidated(N)@11	13
At1g55120	β-Fructofuranosidase 5	2	0.047	2	GWSGLQSFPR	2	639.834	iTRAQ4plex@N-term	15
					VSLIETLHDYYTIGSYDR	3	763.712	iTRAQ4plex@N-term	15
At1g68560	α-Xylosidase 1	8	0.103	8	DFTLNPVAYPR	2	718.889	iTRAQ4plex@N-term	17
					GAGQVSEIQINGSPMTK	3	669.364	iTRAQ4plex@N-term; Deamidated(N)@11; iTRAQ4plex(K)@17	16
					IYGSDITTLR	2	641.868	iTRAQ4plex@N-term	15
					WEVPYNLLPR	2	715.903	iTRAQ4plex@N-term	14
					WIEVGAFYPFSR	2	808.413	iTRAQ4plex@N-term	17
					AMAADVFIK	2	627.329	iTRAQ4plex@N-term; iTRAQ4plex(K)@9	13
					TVSWWGDEIKR	3	555.64	iTRAQ4plex@N-term; iTRAQ4plex(K)@10	13
					QELYQWDTVADSAR	3	609.306	iTRAQ4plex@N-term	13
At5g63810	β-Galactosidase 10	3	0.049	2	GMAWLNGEEIGR	2	739.351	iTRAQ4plex@N-term; Deamidated(N)@6	15
					QLIISAAIHYPR	2	682.872	Gln->pyro-Glu@N-term	13
					SSGNELVIFEEK	3	547.297	iTRAQ4plex@N-term; iTRAQ4plex(K)@12	13
At5g42720	Glycosyl hydrolase family 17 protein	2	0.071	2	RPETLAYCLFQANPGR	3	676.001	iTRAQ4plex@N-term; Methylthio(C)@8	13
					SWVETNVVPYYPASK	3	676.693	iTRAQ4plex@N-term; iTRAQ4plex(K)@15	13
At2g44450	β-Glucosidase 15	14	0.447	14	AMAFTFDYFMEPLVTGK	3	752.737	iTRAQ4plex@N-term; iTRAQ4plex(K)@17	15
					DVTMFSDPCASVTGER	3	635.613	iTRAQ4plex@N-term; Methylthio(C)@9	14
					EDVALLHQIGFNAYR	3	630.684	iTRAQ4plex@N-term	15
					FGLVYVDFK	2	688.397	iTRAQ4plex@N-term; iTRAQ4plex(K)@9	14
					FKDPVMYITENGRDEFSTNK	4	706.895	iTRAQ4plex@N-term; iTRAQ4plex(K)@2; Deamidated(N)@11; iTRAQ4plex(K)@20	15
					GIKPFATMFHWDTPQALEDAYGGFR	4	786.648	iTRAQ4plex@N-term; iTRAQ4plex(K)@3	17
					GPSIWDTFSEKYPEK	3	739.387	iTRAQ4plex@N-term; iTRAQ4plex(K)@11; iTRAQ4plex(K)@15	16
					GRLPIFTAQQSK	3	545.352	iTRAQ4plex@N-term; iTRAQ4plex(K)@12	15
					GSYDFIGINYYSSTYAK	3	746.361	iTRAQ4plex@N-term; iTRAQ4plex(K)@17	14
					KGGINQAGIDYYNNLINELLSK	4	718.159	iTRAQ4plex@N-term; iTRAQ4plex(K)@1; iTRAQ4plex(K)@22	15
					RSDFPEDFIFGSATSAYQVEGGAHEDGR	4	798.091	iTRAQ4plex@N-term	15
					NLILSHGAAVQVYR	3	562.32	iTRAQ4plex@N-term	14
					LPIFTAQQSK	2	710.919	iTRAQ4plex@N-term; iTRAQ4plex(K)@10	13
					HLEMVQDAISVGANVK	4	500.53	iTRAQ4plex@N-term; iTRAQ4plex(K)@16	13
At4g34480	O-Glycosyl hydrolase family 17 protein	4	0.16	3	AYNGNLIAHLR	2	693.877	iTRAQ4plex@N-term; Deamidated(N)@3	14
					LYGADPAIIK	2	674.915	iTRAQ4plex@N-term; iTRAQ4plex(K)@10	16
					VEIVVAETGWASR	2	708.858	No iTRAQ4plex@N-term	15
					EPFIGVNYGQVADNLPPPSETVK	3	920.501	iTRAQ4plex@N-term; iTRAQ4plex(K)@23	15
At3g14920	Peptide-N4-(N-acetyl-beta-glucosaminyl) asparagine amidase A protein	3	0.054	3	DGNLQIIDQLIQADDR	3	657.673	iTRAQ4plex@N-term	16
					ADMILPISR	2	580.318	iTRAQ4plex@N-term	13
					YKEFEIPR	3	457.253	iTRAQ4plex@N-term; iTRAQ4plex(K)@2	13
At4g34260	Altered xyloglucan 8	4	0.057	4	TDQDPSLVELLFQYGR	3	675.694	iTRAQ4plex@N-term	15
					VSYSVGAVDFSR	2	715.864	iTRAQ4plex@N-term	14
					YSYSDLYAR	2	641.32	iTRAQ4plex@N-term	13
					GLQFASILEVR	2	688.89	iTRAQ4plex@N-term	13
At4g30270	MERI 5 protein	1	0.0409	1	IILTVDDTPIR	2	700.405	iTRAQ4plex@N-term	14
At5g06870	Polygalacturonase inhibiting protein 2	7	0.279	7	KLEYLELSR	3	480.295	iTRAQ4plex@N-term; iTRAQ4plex(K)@1	14
					KTTWIVDISR	2	753.905	iTRAQ4plex@N-term; iTRAQ4plex(K)@1	14
					LQGDASILFGAK	2	754.411	iTRAQ4plex@N-term; iTRAQ4plex(K)@12	15
					LTGPIPESFGTFSGK	3	609.342	iTRAQ4plex@N-term; iTRAQ4plex(K)@15	16
					NLEYIDLSFNDLSGSIPSSLSSLR	3	924.479	iTRAQ4plex@N-term	16
					TTWIVDISR	2	617.84	iTRAQ4plex@N-term	14
					TLNNLDMNHNGITGSIPAEWSK	4	676.099	iTRAQ4plex@N-term; Deamidated(N)@10; iTRAQ4plex(K)@22	14
At3g54420	Class IV chitinase	3	0.165	3	AINGALECDGANTATVQAR	3	689.33	iTRAQ4plex@N-term; Deamidated(N)@3; Methylthio(C)@8	14
					GAFLEALDSYSR	2	736.869	iTRAQ4plex@N-term	17
					VQPVISQGFGATIR	3	539.649	iTRAQ4plex@N-term	13
At1g49740	PLC-like phosphodiesterase family	1	0.0669	1	TGSAILAPTNQQDSITSQLNNGVR	3	877.456	iTRAQ4plex@N-term; Deamidated(N)@21	15
At4g26690	Glycerolphosphodiester phosphodiesterase	3	0.047	3	DLKDVNLIR	3	458.639	iTRAQ4plex@N-term; iTRAQ4plex(K)@3	14
					VEENIRDILDSAIEDIKK	4	633.646	iTRAQ4plex@N-term; iTRAQ4plex(K)@17; iTRAQ4plex(K)@18	15
					QVDFLVITK	2	675.904	iTRAQ4plex@N-term; iTRAQ4plex(K)@9	13
At4g34180	Cyclase family protein	7	0.329	7	EFDSSFAGFMTDGAK	2	949.409	iTRAQ4plex@N-term; iTRAQ4plex(K)@15	20
					GRDIIPVEALK	2	749.955	iTRAQ4plex@N-term; iTRAQ4plex(K)@11	14
					KEFDSSFAGFMTDGAK	4	543.274	iTRAQ4plex@N-term; iTRAQ4plex(K)@1; iTRAQ4plex(K)@16	14
					LDGVEVGTYSLH	2	717.374	iTRAQ4plex@N-term	14
					LIGLDYLSFAAFEESPATHR	3	794.399	iTRAQ4plex@N-term	14
					WLVENTDIK	2	703.391	iTRAQ4plex@N-term; iTRAQ4plex(K)@9	15
					YTPEIPAWESSEGLGK	3	684.697	iTRAQ4plex@N-term; iTRAQ4plex(K)@16	14
At3g15356	Legume lectin family protein	5	0.328	5	AGYWVQTLVGKR	3	556.012	iTRAQ4plex@N-term; iTRAQ4plex(K)@11	14
					DETPFSHGQGLYINPIQFK	4	620.585	iTRAQ4plex@N-term; iTRAQ4plex(K)@19	14
					FNFDSFDGSNLLFLGDAELGPSSDGVSR	3	1036.49	iTRAQ4plex@N-term	15
					TSFTFSITPR	2	650.853	iTRAQ4plex@N-term	14
					VLNDVLLQNMYAGFAGSMGR	3	767.397	iTRAQ4plex@N-term	15
At1g18980	Expressed protein	1	0.0545	1	VLNAGEMFVVPR	2	738.881	iTRAQ4plex@N-term; Deamidated(N)@3	14
At5g14450	GDSL-like lipase	4	0.131	4	ATIPDIVNHLASAVR	3	574.332	iTRAQ4plex@N-term	15
					LGLPYLSAYLNSLGSNFR	3	710.4	iTRAQ4plex@N-term	14
					LKETVINLR	3	458.625	iTRAQ4plex@N-term; iTRAQ4plex(K)@2	15
					LTIDFIAER	2	611.352	iTRAQ4plex@N-term	14
At1g33590	leucine-rich repeat family protein	3	0.099	3	NGFSGNLPPSIASLAPILR	3	690.399	iTRAQ4plex@N-term; Deamidated(N)@1	17
					LTGTIPDIFK	2	696.921	iTRAQ4plex@N-term; iTRAQ4plex(K)@10	13
					LGNNLLTGTIPLGVANLK	3	699.435	iTRAQ4plex@N-term; iTRAQ4plex(K)@18	13
At5g45280	Pectinacetyltransferase family protein	5	0.151	5	AVGDWFFER	2	635.819	iTRAQ4plex@N-term	14
					DITGGSYIQSYYAK	3	618.66	iTRAQ4plex@N-term; iTRAQ4plex(K)@14	14
					DQVLAALAPVR	2	648.884	iTRAQ4plex@N-term	14
					GAVCLDGSAPAYHFDK	3	662.321	iTRAQ4plex@N-term; Methylthio(C)@4; iTRAQ4plex(K)@16	14
					AVIDDLMAK	2	632.362	iTRAQ4plex@N-term; iTRAQ4plex(K)@9	13
At5g55480	Glycerolphosphodiester phosphodiesterase-like 4	2	0.044	1	VEETIRDILDTAIEDIKK	4	14	No iTRAQ4plex@N-term; iTRAQ4plex(K)@17; iTRAQ4plex(K)@18	14
					TVIIDYLSSPEVNFFR	3	13	iTRAQ4plex@N-term	13
