# Supplementary material for: A Novel Function for Arabidopsis CYCLASE1 in Programmed Cell Death Revealed by Isobaric Tags for Relative and Absolute Quantitation (iTRAQ) Analysis of Extracellular Matrix Proteins
Source: Mol Cell Proteomics. 2015 Apr 10;14(6):1556–68. doi: 10.1074/mcp.M114.045054 (PMC4458720; doi:10.1074/mcp.M114.045054)
Supplement: Supplemental Data [file supp_M114.045054_mcp.M114.045054-2.xlsx]

## Sheet: Sheet1
Table S2. Descriptive statistics for proteins that responded to salicylic acid (SA) or ATP+SA treatments
Fold-change is averaged across 3 experiments; se = standard error; p1-p3 = probability values for the individual replicate experiments. The ratio (SA/ATP+SA) indicates the
extent to which ATP attenuated the response to SA and is an average across the 3 experiments.
Gene		SA/Control						ATP+SA/Control						SA/ATP+SA
Identifier	Protein name	Fold-change	se	p-1	p-2	p-3		Fold-change	se	p-1	p-2	p-3		Ratio	p-value
Proteases
At5g67360	Cucumisin-like serine protease (ARA12)	1.11	0.0307813	0.000364991	8.14491e-09	4.63861e-06		-1.04	0.0186651	0.0678046	0.969234	5.86346e-05		1.15	0.015
At1g32960	Subtilase family protein SBT3.3	2.08	0.108262	1.87095e-21	3.30071e-30	2.04255e-40		1.62	0.0723355	3.5578e-13	6.37687e-27	9.64459e-31		1.28	0.024
At5g19120	Aspartyl protease family protein	1.77	0.124531	1.2519e-06	4.69996e-16	4.99977e-15		1.1	0.173555	2.70608e-06	1.46809e-11	2.80929e-05		1.62	0.034
At2g05920	Subtilase family protein	-1.91	0.020421	2.72244e-29	4.33281e-42	1.8681e-34		-1.54	0.0183376	1.32068e-19	0	6.27081e-42		-1.24	0.01
At3g54400	Aspartyl protease family protein	-2.52	0.020332	9.19855e-39	1.12453e-26	3.56366e-33		-1.75	0.0315333	6.20963e-30	7.81026e-31	2.25647e-39		-1.44	0.0097
At3g61820	Aspartyl protease family protein	-1.34	0.0533595	2.07356e-06	2.68787e-05	0.00634578		1.17	0.0601232	0.284229	0.098863	0.0325059		-1.57	0.006
Oxidoreductases
At4g20830	FAD-binding Berberine family protein	-1.17	0.0342509	3.66887e-12	7.31985e-05	0.000178247		-1.04	0.0179508	0.00267318	0.266762	0.699307		-1.13	0.044
At5g05340	Peroxidse 52	1.43	0.0958298	0	0	0		1.09	0.0327607	0.0234227	2.50998e-24	1.88182e-27		1.31	0.028
At5g19880	Peroxidase superfamily protein	2.78	0.0339834	0.000220438	0.00972727	7.99611e-07		1.68	0.175192	0.00434437	0.0260408	0.0350411		1.66	0.0035
At5g21105	L-Ascorbate oxidase	-1.56	0.0298018	2.8026e-45	4.38173e-37	1.1177e-38		-1.2	0.0354439	2.84202e-09	1.31653e-27	2.33841e-17		-1.3	0.015
At5g44390	FAD-binding Berberine family protein	-1.68	0.0280978	1.41689e-22	1.33409e-14	7.84587e-23		-1.16	0.0228007	7.61393e-07	0.00141207	2.06875e-08		-1.45	0.0018
At5g64120	Peroxidase 71	1.55	0.125896	0	0	0		-1.02	0.0657085	1.57926e-42	0.0869497	2.24062e-16		1.58	0.016
At5g51480	SKU5 similar 2	1.37	0.0585812	0.000180077	4.21376e-05	0.00669191		1.16	0.040041	0.0624025	0.027519	0.223817		1.18	0.044
Glycosyl-hydrolases/Glycosidases
At1g55120	β-Fructofuranosidase 5	1.83	0.0314851	1.81027e-07	4.28434e-10	1.28277e-06		1.31	0.0410156	0.00038991	2.16052e-09	0.000196281		1.4	0.00055
At1g68560	α-Xylosidase 1	-1.89	0.00471494	0	0	0		-1.28	0.0271321	2.87193e-17	4.85048e-33	1.57936e-35		-1.48	0.00077
At5g63810	β-Galactosidase 10	-1.6	0.0369618	2.11536e-08	2.90128e-13	0.000111687		-1.18	0.0266096	0.0473004	3.61458e-08	0.00505696		-1.35	0.0085
At5g42720	Glycosyl hydrolase family 17 protein	2.04	0.0745497	2.09606e-05	1.98925e-07	3.95208e-05		1.6	0.13068	0.00123085	8.8899e-07	0.000629628		1.28	0.041
At2g44450	β-Glucosidase 15	-1.41	0.0137741	1.4013e-45	1.04072e-30	6.55105e-25		-1.13	0.034258	1.22106e-05	1.6083e-17	5.41348e-36		-1.24	0.0095
At4g34480	O-Glycosyl hydrolases family 17 protein	1.87	0.630356	4.29252e-05	1.21591e-09	0		1.59	0.403488	0.34171	1.10715e-07	0		1.18	0.048
At3g14920	Peptide-N4-(N-acetyl-beta-glucosaminyl) asparagine amidase A protein	-1.69	0.0151215	5.38992e-05	6.39115e-07	1.72696e-10		-1.26	0.0254594	0.00174205	2.46715e-05	2.81482e-06		-1.27	0.0046
At4g34260	Altered xyloglucan 8	-1.7	0.0193477	4.81765e-14	4.93482e-11	3.90612e-18		-1.4	0.0118349	9.22851e-09	3.16414e-11	9.10796e-14		-1.22	0.0048
At4g30270	MERI 5 protein	2.24	0.280093	0.0107508	5.90343e-07	4.39624e-08		1.31	0.130708	0.240488	1.01742e-05	8.71794e-06		1.7	0.04
Unclassified
At5g06870	Polygalacturonase inhibiting protein 2	-1.94	0.015216	0	0	0		-1.38	0.0303846	5.60519e-45	0	1.87705e-32		-1.41	0.0034
At3g54420	Class IV chitinase	1.92	0.100609	4.10484e-06	6.92956e-07	4.98287e-06		1.58	0.0524085	5.23175e-05	2.72393e-06	6.96033e-06		1.21	0.04
At1g49740	PLC-like phosphodiesterase family	-1.88	0.0328118	0.000282626	0.00222377	0.00278109		-1.43	0.0387635	0.0061437	0.00185111	0.00933498		-1.31	0.031
At4g26690	Glycerophosphodiester phosphodiesterase –like 3	1.17	0.0449027	0.0199428	0.0173927	0.0380372		1	0.0157473	0.842356	0.495771	0.683332		1.16	0.027
At4g34180	Cyclase family protein	2.01	0.154246	2.41878e-41	4.96176e-27	0		1.35	0.0387549	9.51723e-23	7.82571e-19	7.62729e-28		1.49	0.014
At3g15356	Legume lectin family protein	-1.57	0.0449247	1.63611e-22	9.40838e-11	2.8154e-10		-1.04	0.0451895	0.00376254	0.00250412	0.0875304		-1.51	0.0071
At1g18980	Expressed protein	2.12	0.145043	5.13324e-08	0.000140928	0.00350935		1.57	0.0707529	6.68374e-05	0.000147609	0.00997478		1.35	0.027
At5g14450	GDSL-like lipase	-1.54	0.0383932	1.44883e-27	5.80596e-22	4.30237e-19		-1.08	0.0307709	0.290398	2.18272e-06	0.000209539		-1.42	0.0052
At1g33590	Leucine-rich repeat family protein	-1.18	0.0250514	3.65642e-13	4.26211e-06	1.8546e-06		1.11	0.0190763	0.00751777	1.99884e-06	0.00569597		-1.31	0.0011
At5g45280	Pectinacetylesterase family protein	-1.75	0.0276446	1.78664e-29	1.04487e-19	1.93792e-31		-1.3	0.0404027	1.53505e-10	5.45894e-16	4.28296e-21		-1.35	0.015
At5g55480	Glycerophosphodiester phosphodiesterase –like 4	1.22	0.0259814	0.00201606	0.0056983	0.024585		1.03	0.0358437	0.354475	0.272045	0.575168		1.19	0.012
